# Supplementary material for: Integrating Metagenomic and Culture-Based Techniques to Detect Foodborne Pathogens and Antimicrobial Resistance Genes in Malaysian Produce
Source: Foods. 2025 Jan 22;14(3):352. doi: 10.3390/foods14030352 (PMC11817458; doi:10.3390/foods14030352)
Supplement: Supplementary file 1 [file foods-14-00352-s001.zip]

Archive with 1 entries (1 files):
- foods-3378962-supplementary.pdf
